# Supplementary material for: Structural Insights into the Binding of Red Fluorescent Protein mCherry-Specific Nanobodies
Source: Int J Mol Sci. 2023 Apr 9;24(8):6952. doi: 10.3390/ijms24086952 (PMC10138814; doi:10.3390/ijms24086952)
Supplement: Supplementary file 1 [file ijms-24-06952-s001.zip]

Archive with 1 entries (1 files):
- ijms-2303553-SI.pdf
